# Supplementary material for: Development of Membrane-Bound GM-CSF and IL-18 as an Effective Tumor Vaccine
Source: PLoS One. 2015 Jul 17;10(7):e0133470. doi: 10.1371/journal.pone.0133470 (PMC4506079; doi:10.1371/journal.pone.0133470)
Supplement: S1 Table — Mock-transduced CT26, CT26/GM-CSF, CT26/IL-18, and CT26/GM-CSF/IL-18 cells were seeded into 12-well plates at the density of 5×104 cells per well. The number of viable cells (Trypan Blue negative) was counted with the hemocytometer every twenty-four hours. Independent experiments were repeated three times. (XLSX) [file pone.0133470.s001.xlsx]

## Sheet: Sheet1
Hours	CT26			CT26/IL-18			CT26/GM-CSF			CT26/GM-CSF/IL-18
0	50000	50000	50000	50000	50000	50000	50000	50000	50000	50000	50000	50000
24	75000	95000	55000	85000	55000	50000	60000	100000	75000	50000	55000	55000
48	280000	150000	295000	225000	210000	245000	280000	285000	255000	250000	225000	225000
72	1385000	1385000	1695000	1295000	1325000	1310000	1380000	1650000	1345000	1575000	1480000	1515000
96	3270000	3170000	3045000	3150000	3360000	3255000	3140000	3300000	3310000	3270000	3300000	3400000
