# Supplementary material for: Development of Membrane-Bound GM-CSF and IL-18 as an Effective Tumor Vaccine
Source: PLoS One. 2015 Jul 17;10(7):e0133470. doi: 10.1371/journal.pone.0133470 (PMC4506079; doi:10.1371/journal.pone.0133470)
Supplement: S2 Table — Splenocytes were harvested from mock-transduced CT26 immunized Balb/C mice. 1×105 splenocytes were cultured with 1×104 CT26/IL-18, CT26/GM-CSF, and CT26/GM-CSF/IL-18 cells for the indicated times. ATPlite luminescence assay was performed to measure the splenocytes proliferation (XLSX) [file pone.0133470.s002.xlsx]

## Sheet: Sheet1
Hours	CT26			CT26/IL-18			CT26/GM-CSF			CT26/GM-CSF/IL-18
0	2317	4351	3321	2351	4359	3235	2085	4344	3985	2334	4358	3388
24	5238	3645	4558	385421	458624	434658	602354	659883	735567	502332	551124	493597
48	6752	4623	5897	175605	270264	236587	501674	552524	476602	578231	551321	586213
72	8253	7674	5281	178625	204685	192231	285526	251321	245583	283521	335467	245156
96	9850	7850	2451	102353	5962	162315	215421	258631	192543	214532	218233	192265
120	4643	4562	2231	53982	31642	55662	150326	135420	155660	112056	130864	156202
