# Supplementary material for: Development of Membrane-Bound GM-CSF and IL-18 as an Effective Tumor Vaccine
Source: PLoS One. 2015 Jul 17;10(7):e0133470. doi: 10.1371/journal.pone.0133470 (PMC4506079; doi:10.1371/journal.pone.0133470)
Supplement: S3 Table — Groups of (n = 5) BALB/c mice were injected with 1 ×106 transduced tumor cells s.c. in the right hind leg. Tumor volume (length × width × height × 0.5) was collected from tumor-bearing mice every 3 or 4 days after injection. (XLSX) [file pone.0133470.s003.xlsx]

## Sheet: Sheet1
Days	CT26					CT26/IL-18					CT26/GM-CSF					CT26/GM-CSF/IL-18
0	0	0	0	0	0	0	0	0	0	0	0	0	0	0	0	0	0	0	0	0
4	2.625	7	30.375	1.25	10.5	3.125	2.8125	7	2	5.25	6.75	7.5	4.5	10.125	10.5	5	8	10	22.5	8
7	12	30	47.25	30.93	45	20	17.0625	18	27	25	58.5	57.75	20	67.375	84	22.25	17.5	50	60	42.25
11	42	140.625	94.5	49	120.25	62.5625	56.25	63	90	97.5	165	108	67.375	220	189	55.25	38.5	97.5	75	65.625
16	140	284.625	198	199.5	244.625	159.375	175	180	121.5	141.375	253.75	212.625	317.625	380.25	378	65	42.25	300	225	68
19	429	616	312.5	292.5	516	365.75	337.5	312.5	192.375	156	348.75	305	390	378	585	75.25	65.625	212.625	270	70.3125
25	883	960	1092.31	603.75	1280	794.312	710	692.312	663	534.375	724.5	679.625	654.5	672	796	150.625	68	53.75	387.5	149.625
28	1181.25	1792	1472.5	928.75	1672	1341.25	1515.94	1472.5	1141.88	1031.25	833.625	884	720	802.375	866.25	250.25	70.3125	70	520	201.875
32	2325	2580.25	2243.75	2054.69	2280	2080	2145	2243.75	1622.5	1886.25	1218.75	1540.62	1143.75	1424.06	1196.5	437	149.625	170.625	794.5	237.5
