# Supplementary material for: Development of Membrane-Bound GM-CSF and IL-18 as an Effective Tumor Vaccine
Source: PLoS One. 2015 Jul 17;10(7):e0133470. doi: 10.1371/journal.pone.0133470 (PMC4506079; doi:10.1371/journal.pone.0133470)
Supplement: S4 Table — Groups of BALB/c mice (n = 5) were injected s.c. in the right hind leg with 1 × 106 transduced tumor cells. Ten days after tumor cell implantation, mice were challenged by s.c. injection with 5×105 mock-transduced CT26 cells in the left hind leg. Tumor volume (length × width × height × 0.5) was estimated every 3 or 4 days after challenge. (XLSX) [file pone.0133470.s004.xlsx]

## Sheet: Sheet1
Days	PBS					CT-26					CT26/IL-18					CT26/GM-CSF					CT26/GM-CSF/IL-18
3	5	0	4	0.55	5	0	0	0	0	0	0	0.88	0	0	0	0	0	0	0	0	0	0	0	0	0
6	6	7.2	12.16	15.25	20.25	25.985	12.5	14.82	25.5	10.125	16	0.5	21.14	20.25	10.5	5.76	14.5	11.025	0.44	12.5	0.4	0.5	0	0	0
9	40.6	54	45	56.25	39	62	37.5	52.5	92.5	70.3125	58.4	16	50.435	59	67.5	40.25	50.59	24.75	15	37	0.8	18.125	0	0	0.8
12	243.17	168.75	182	178.75	156	181.738	174.25	196.5	272	232	136.562	48.125	225	203.25	108.5	45.375	159.1	55.9625	60	105	16.25	36	0.68	0.55	18.125
15	664	507.996	428.375	413.438	363.25	306.25	329.5	346.45	316	362.562	468	276.57	633	422.5	317.688	84	461.62	112.5	223.125	234.375	33	42.25	13.6	20.25	36
18	1322.75	604.8	749.4	737.438	522.5	530.95	539.6	605.5	642.5	628	728.5	783.5	912.5	775	721	250	508.323	180.625	265.25	371.25	49	52.8125	50	33	42.25
21	2190.62	1515	1459.75	1540	1250.62	744	978.75	995	918.75	840	1857.8	1514	2572	1850.62	1426	503.2	673.4	550.45	525.25	638.875	70	125.4	99.2	49	52.8125
