# Supplementary material for: Development of Membrane-Bound GM-CSF and IL-18 as an Effective Tumor Vaccine
Source: PLoS One. 2015 Jul 17;10(7):e0133470. doi: 10.1371/journal.pone.0133470 (PMC4506079; doi:10.1371/journal.pone.0133470)
Supplement: S5 Table — Groups of BALB/c mice (n = 20) were injected s.c. in the right hind leg with 1 × 106 transduced tumor cells. Ten days after tumor cell implantation, mice were challenged by s.c. injection with 5×105 mock-transduced CT26 cells in the left hind leg. Tumor volume (length × width × height × 0.5) was estimated every 3 or 4 days after challenge. (XLSX) [file pone.0133470.s005.xlsx]

## Sheet: Sheet1
Days	PBS
3	5	0	4	0.55	5	5	0	0	0	0.22	0	0	0	0	0	0	0	0	0	0
6	6	7.2	12.16	15.25	20.25	18.55	5.5	12.5	8.5	15.6	8.56	8	7	0	0.25	0	0.44	0.5	0	0
9	40.6	54	45	56.25	39	56.25	20.35	16	22.5	24.0625	15	14.55	45	13.43	9.44	15.24	15.22	5.2	5.65	0
12	243.17	168.75	182	178.75	156	178.75	170	62.5625	91	68.75	60	41.25	234.375	27	39	27.5	27.54	9	35.2	0
15	664	507.996	428.375	413.438	363.25	413.438	234.44	72.1875	78.75	247	223.125	78.75	281.25	153	96.45	191.25	124.3	30.25	119	0
18	1322.75	604.8	749.4	737.438	522.5	737.438	330.5	89.5	225	312.375	425.25	150	371.25	237.5	263.25	297.5	260.68	152.44	265.75	0.5
21	2190.62	1515	1459.75	1540	1250.62	1422	856.52	195.5	497.44	202.75	899.25	360	485.875	393.25	522.5	317.688	70	57.5	159.25	0.44
Days	CT-26
3	0	0	0	0	0	0	0	0	0	0	0	0	0	0	0	0	0	0	0	0
6	5.985	0.45	14.82	25.5	10.125	0	0	0	0.8	0	0	0	0	0	0	0	0	0	0	0
9	62	37.5	52.5	92.5	70.3125	10.5	9.5	8.5	20	15	0.5	0	0	0	0	0	0	0.54	0	0
12	181.738	174.25	196.5	272	232	23.65	12.55	22.5	24.0625	55.5	15	7.51	5.5	5.5	5.44	0.24	0	0.22	0	0.85
15	306.25	329.5	346.45	316	362.562	80.5	48.6	91	68.75	158.45	41.25	30.2	20	16	8.5	20	6	0.44	0	0
18	530.95	539.6	605.5	642.5	628	234	72.1875	98.75	247	405	88.5	40.5	102.55	62.5625	22.45	58.5	15	0	0	0
21	744	978.75	995	918.75	840	330.65	156.5	225	612.375	878.55	144.5	128	234	145.5	54.5	68.75	63.25	0	0	0
Days	CT26/IL-18
3	0	0.88	0	0	0	0	0	0	0	0	0	0	0	0	0	0	0	0	0	0
6	16	0.5	21.14	20.25	10.5	0	0	0	0.44	0	0	0	0.48	0	0	0	0	0	0	0
9	58.4	16	50.435	59	67.5	6	3.125	5.35	11.8125	2.85	5.25	15.41	8.13	3.32	0	0	0	0.22	0	0
12	136.562	48.125	225	203.25	108.5	8.4	16	40.13	30.9375	8.57	22.5	50.23	23.47	3.88	5.8	20.44	2.35	17.7	0	0.33
15	468	276.57	633	422.5	317.688	36.5625	48.125	95.42	114	30.8	60	45.36	63.13	8.78	16.31	70.8	19.14	37.24	0.59	0.21
18	728.5	783.5	912.5	775	721	468	76.57	150.5	283.5	24.8	58.5	23.54	135.44	28.13	58.3	115.34	38.5	57	20.54	0
21	1857.8	1514	2572	1850.62	1426	1111.5	283.5	386	456.75	87.16	299.25	33.31	227.6	60.44	78.21	239.22	88.14	96.25	5.62	0
Days	CT26/GM-CSF
3	0	0	0	0	0	0	0	0	0	0	0	0	0	0	0	0	0	0	0	0
6	5.76	14.5	11.025	0.44	12.5	0	0	0	0	0.3	0	0	0	0	0	0	0	0	0	0
9	40.25	50.59	24.75	15	37	8.35	11.8125	0	0	0	0	0	0.22	0	0	0	0.24	0	0.23	0
12	45.375	159.1	55.9625	60	105	33.41	23.5	1.58	3.125	0	0	0.24	0.48	0	0	0	0.45	0	0	0
15	84	461.62	112.5	223.125	234.375	93.42	68.43	3.44	7.875	3.2	5.32	12.5	9.25	8.5	0	0	0	0	0	0.45
18	250	508.323	180.625	265.25	371.25	155.2	98.5	7.14	10.125	9.54	25.5	38.6	22.45	35.14	5.78	0	0	0	0	0.25
21	503.2	673.4	550.45	525.25	638.875	401.22	124.34	25.31	50.3	23.5	38.24	90.54	56.13	13.5	19.58	0	0	0	0	0
Days	CT26/GM-CSF/IL-18
3	0	0	0	0	0	0	0	0	0	0	0	0	0	0	0	0	0	0	0	0
6	0.4	0.5	0	0	0	0	0	0	0	0	0	0	0	0	0	0	0	0	0	0
9	0.8	18.125	0	0	0.8	0	0	0	0	0	0	0	0	0	0.3	0	0	0	0.36	0
12	16.25	36	0.68	0.55	18.125	0	0.43	0	0	0	0	0	0.25	0	0	0	0	0	0.4	0
15	33	42.25	13.6	20.25	36	5.32	8.13	0	0	0.44	0	0	0.45	0	0	0	0	0.22	0	0
18	49	52.8125	50	33	42.25	25.5	23.47	5.5	5.44	9.5	0	0	0	0	0	0	0	0	0	0
21	70	125.4	99.2	49	52.8125	38.24	63.13	16	8.5	12.55	6	5.25	0	0	0	0	0	0	0	0
